# Supplementary material for: Literature Based Drug Interaction Prediction with Clinical Assessment Using Electronic Medical Records: Novel Myopathy Associated Drug Interactions
Source: PLoS Comput Biol. 2012 Aug 9;8(8):e1002614. doi: 10.1371/journal.pcbi.1002614 (PMC3415435; doi:10.1371/journal.pcbi.1002614)
Supplement: Table S5 — Literature review on drug metabolism and inhibition of the seven drugs. We included both in vitro and in vivo DDI studies. (XLSX) [file pcbi.1002614.s006.xlsx]

## Sheet: Sheet1
	in vitro metabolic pathway	in vitro inhibition pathway	Interacting drugs in clinical studies	references
alprazolam	CYP3A4,CYP3A5			17200836, 10548453
alprazolam			ketoconazole	9757147
alprazolam			ritonavir	10801241, 10440454
alprazolam			cimetidine	2864320, 6137021
alprazolam			erythromycin	8646822
alprazolam			fluoxetine	12920410
alprazolam			fluvoxamine	8005185
alprazolam			itraconazole	9784084
alprazolam			nefazodone	14709940
alprazolam			propoxyphene	2858217
duloxetine	CYP1A2		fluvoxamine	18307373
duloxetine		CYP1A2 (IC50=18uM), CYP2B6(IC50=4.7uM), CYP2C8(IC50=49 uM), CYP2C19(IC50=8.6uM), CYP2D6 (IC50=13uM), CYP3A4/5 (IC50=17uM)		19608694
duloxetine	CYP2D6	CYP2D6	desipramine	12621382
duloxetine		CYP2D6 (Ki=2.4uM), CYP1A2 (Ki=17.7uM), CYP3A4 (Ki=133uM), CYP2C9 (Ki=306uM), CYP2C19(Ki=7.1uM),CYP2C8 (Ki=97uM)		21366359
duloxetine			metoprolol	17224709
duloxetine			tolterodine	15089819
duloxetine			risperidone, aripiprazole	21068650
loratadine	CYP3A4,CYP2D6			8615885
loratadine	CYP3A4,CYP2D6, CYP1A1, CYP2C19, lesser extent by CYP1A2, CYP2B6, CYP2C8, CYP2C9 and CYP3A5			19702548
loratadine		CYP2C19(Ki=0.76uM),CYP2D6(Ki=2.7uM)		11502723
loratadine		CYP2C19(Ki=0.17uM),CYP3A4(IC50=32uM),CYP2D6(IC50=15uM)		10597902
loratadine			erythromycin	7554700
loratadine			nefazodone	11240972
loratadine			ketoconazole	11136297
loratadine			clarithromycin	9593146
omeprazole			diazepam	2104790
omeprazole	CYP2C19, CYP3A4			16093273
omeprazole			clopidogrel	20844485, 19398604
omeprazole		CYP2C19 (KI=1.7uM, kinact=0.041/min)		21795468
omeprazole			clarithromycin	10511062, 14998561, 8540719
omeprazole			digoxin	1954072
omeprazole			atazanavir	18440920
omeprazole			indinavir	18281734
omeprazole			nelfinavir	18154473
omeprazole			raltegravir	19143531
omeprazole			saquinavir	17898705, 16791014
omeprazole			itraconazole	9626921, 12562722
omeprazole			artemisinin	9728896
omeprazole			fluconazole	11932962
omeprazole			fluvoxamine	15025747
omeprazole			ketoconazole	9357389
omeprazole			moclobemide	11966672
omeprazole			ranitidine	15663296
omeprazole		CYP2C9 (Ki=16.4uM), CYP2C19 (Ki=6.2uM), CYP2D6 (IC50>200uM), CYP3A4 (Ki=41.9uM)		15258107
omeprazole			phenytoin	3689634
omeprazole			carbamazepine	11413862
omeprazole			cilostazol	10702887
omeprazole			citalopram	20642546
omeprazole			etravirine	18492125
omeprazole			methotrexate	10981249
omeprazole			proguanil	9023285
omeprazole			tacrolimus	18159131
promethazine	CYP2D6, CYP2B6			8946477
promethazine		CYP2D6 (Ki=9uM), CYP2C9 (IC20=88uM)		11936702
promethazine		CYP2D6 (Ki=3.8uM)		9616188
promethazine			haloperidol	12657913
promethazine	UGT1A3, UGT1A4			12678691
promethazine			chloroquine	3396608
promethazine			midodrine	16670408
ropinirole	CYP1A2, CYP3A4			9224778
ropinirole		CYP2D6 (IC50=0.54uM)		9321526
ropinirole			estrogen	PDR
ropinirole			ciprofloxacin	11069211
tegaserod	CYP2D6	CYP1A2 (Ki=0.84uM), CYP2D6 (Ki=0.85uM)		11560869
simvastatin	CYP3A4, CYP3A5	CYP3A4 (Ki=10uM)		9321523
simvastatin	CYP3A4			15801541
simvastatin		CYP2C8 (Ki=7.1uM)		15998357
simvastatin		CYP2C9 (IC50=287uM), CYP2C19 (IC50=208uM), CYP3A4 (IC50=187uM)		11523064
simvastatin		CYP2C8 (IC50=44.1uM), CYP3A4/5 (IC50=76.8uM)		16388406
simvastatin			verapamil, clarithromycin	15518608
simvastatin			itraconazole	9542477
simvastatin			grapefruit juice	9834039
simvastatin			erythromycin, verapamil	9728898
simvastatin			diltiazem	15531380
simvastatin			mibefradil	9654265
simvastatin			danazol	14712320
simvastatin			nefazodone	9002485
simvastatin			amiodarone	15069169
